# Supplementary material for: Effective Components and Molecular Mechanism of Agarwood Essential Oil Inhalation and the Sedative and Hypnotic Effects Based on GC-MS-Qtof and Molecular Docking
Source: Molecules. 2022 May 28;27(11):3483. doi: 10.3390/molecules27113483 (PMC9182217; doi:10.3390/molecules27113483)
Supplement: Supplementary file 1 [file molecules-27-03483-s001.zip]

Archive with 1 entries (1 files):
- molecules-1714759-supplementary.pdf
